# Supplementary material for: Serum Iron Status and Retinal Degenerative Diseases: A Mendelian Randomization Study on AMD, RP, and DR
Source: Nutrients. 2024 Oct 31;16(21):3747. doi: 10.3390/nu16213747 (PMC11547415; doi:10.3390/nu16213747)
Supplement: Supplementary file 1 [file nutrients-16-03747-s001.zip]

Archive with 1 entries (1 files):
- nutrients-3229228-supplementary.pdf
